# Supplementary material for: Hops/Tmub1 Heterozygous Mouse Shows Haploinsufficiency Effect in Influencing p53-Mediated Apoptosis
Source: Int J Mol Sci. 2021 Jul 2;22(13):7186. doi: 10.3390/ijms22137186 (PMC8269437; doi:10.3390/ijms22137186)
Supplement: Supplementary file 1 [file ijms-22-07186-s001.zip]

Archive with 1 entries (1 files):
- ijms-1249630-supplementary.pdf
